# Supplementary material for: Exploring the Antitumor Potential of Copper Complexes Based on Ester Derivatives of Bis(pyrazol-1-yl)acetate Ligands
Source: Int J Mol Sci. 2022 Aug 20;23(16):9397. doi: 10.3390/ijms23169397 (PMC9409343; doi:10.3390/ijms23169397)
Supplement: Supplementary file 1 [file ijms-23-09397-s001.zip]

Archive with 1 entries (1 files):
- ijms-1865468-supplementary.pdf
